# Supplementary material for: Progressive and Coordinated Mobilization of the Skeletal Muscle Niche throughout Tissue Repair Revealed by Single-Cell Proteomic Analysis
Source: Cells. 2021 Mar 28;10(4):744. doi: 10.3390/cells10040744 (PMC8066646; doi:10.3390/cells10040744)
Supplement: Supplementary file 1 [file cells-10-00744-s001.zip]

Archive with 3 entries (2 files):
- cells-1092235 supp/
- cells-1092235 supp/cells-1092235 - Supplementary Fig 1.pdf
- cells-1092235 supp/cells-1092235 - Supplementary Fig 2.pdf
